# Supplementary material for: Scalp Microbiota Dysbiosis in Seborrheic Alopecia and Restoration Following Herbal Extract Shampoo Intervention
Source: Microorganisms. 2026 May 13;14(5):1106. doi: 10.3390/microorganisms14051106 (PMC13209585; doi:10.3390/microorganisms14051106)
Supplement: Supplementary file 1 [file microorganisms-14-01106-s001.zip]

Archive with 1 entries (1 files):
- microorganisms-4251399-supplementary.pdf
